# Supplementary material for: What matters to patients? A timely question for value-based care
Source: PLoS One. 2020 Jul 9;15(7):e0227845. doi: 10.1371/journal.pone.0227845 (PMC7347201; doi:10.1371/journal.pone.0227845)
Supplement: S1 Appendix — (XLSX) [file pone.0227845.s001.xlsx]

## Sheet: Analyzed
Age	Sex	Race	Education	Medical Insurance	Q1: Patient--physician Relationship	Q2: Personal Responsibility	Q3: Tests/Procedures	Q4: Medications	Q5: Healthcare Cost	Q5:3vs.4 choices
22	F	Biracial	College graduate	Private	7	2	1	1	2	4
40	F	White	Postgraduate degree	Private	4	2	3	1	1	4
25	F	Black	Postgraduate degree	Private	7	2	3	1	1	4
23	F	White	College graduate	Private	1	3	2	1	2	4
25	F	Asian	Postgraduate degree	Private	5	1	3	2	1	4
35	F	White	Postgraduate degree	Private	5	1	3	1	2	4
26	F	Black	Postgraduate degree	Private	2	2	3	1	3	4
43	F	Asian	Postgraduate degree	Private	4	3	2	1	1	4
24	F	White	Some College	Private	1	1	1	1	1	4
30	F	White	College graduate	Private	5	2	3	1	1	4
36	F	White	College graduate	Private	7	1	3	1	1	4
31	F	White	Postgraduate degree	Private	3	2	3	4	1	4
42	F	Hispanic	Postgraduate degree	Private	5	1	3	1	2	4
32	F	Black	Some College	Medicare	1	2	2	1	3	4
61	F	White	Postgraduate degree	Private	2	2	3	1	2	4
31	F	Black	College graduate	Private	4	2	2	1	2	4
39	F	White	Postgraduate degree	Private	4	2	3	1	2	4
49	F	Black	College graduate	Private	6	1	3	1	1	4
63	F	Black	High school or less	Private	7	1	2	4	1	3
30	F	Black	Postgraduate degree	Private	4	2	2	4	2	3
24	F	White	College graduate	Private	5	1	3	1	1	3
53	F	Asian	Postgraduate degree	Private	4	2	3	1	1	3
21	F	Black	High school or less	Medicaid	1	2	2	1	2	3
34	F	Black	Postgraduate degree	Private	4	2	3	1	2	3
52	F	White	College graduate	Private	3	1	3	1	2	3
23	F	Asian	College graduate	Private	7	1	3	1	2	3
23	F	White	College graduate	Private	3	2	3	4	2	3
23	F	White	College graduate	Private	4	1	3	1	2	3
53	F	White	Postgraduate degree	Private	4	2	2	1	2	3
71	F	Black	High school or less	Medicare	7	1	2	1	2	3
22	F	Asian	College graduate	Private	4	2	3	1	1	3
25	F	White	Postgraduate degree	Private	4	3	3	1	2	3
42	F	White	Postgraduate degree	Private	4	2	1	2	2	3
35	F	White	College graduate	Private	3	2	3	1	1	3
35	F	White	Postgraduate degree	Private	1	2	3	1	2	3
26	F	White	Postgraduate degree	Private	1	2	1	1	1	4
24	F	White	Some College	Private	1	2	2	1	4	4
19	F	White	Some College	Private	7	2	2	5	2	4
68	F	Biracial	College graduate	Medicare	1	3	2	2	4	4
76	F	White	Some College	Medicare	3	3	2	1	2	4
35	F	White	Postgraduate degree	Private	6	2	3	1	2	4
73	F	White	Postgraduate degree	Private	4	2	2	3	4	4
25	F	White	College graduate	Private	4	1	2	1	1	4
26	F	White	College graduate	Private	3	1	2	4	2	4
40	F	White	Postgraduate degree	Private	7	2	3	1	1	4
38	F	Black	Postgraduate degree	Private	4	1	1	2	2	4
31	F	Black	Postgraduate degree	Private	4	2	3	1	1	4
30	F	Black	Postgraduate degree	Private	4	1	2	1	1	4
25	F	Asian	Postgraduate degree	Private	2	2	2	1	1	4
52	F	Black	Some College	Private	4	1	2	1	2	4
32	F	Asian	College graduate	Private	1	2	3	1	1	4
35	F	White	Postgraduate degree	Private	3	1	3	1	1	4
43	F	White	Postgraduate degree	Private	6	1	3	4	2	3
46	F	White	Postgraduate degree	Private	5	1	1	1	2	4
25	F	Asian	College graduate	Private	1	2	3	1	2	4
46	F	Biracial	College graduate	Private	4	2	2	5	4	4
29	F	White	College graduate	Private	7	2	3	1	1	4
27	F	White	College graduate	Private	4	2	3	5	1	4
27	F	Biracial	Postgraduate degree	Private	7	2	2	1	3	4
40	F	Black	Some College	Private	1	2	2	1	3	4
52	F	Black	Postgraduate degree	Private	7	2	2	4	1	4
41	F	Black	College graduate	Private	3	2	3	4	3	4
26	F	White	College graduate	Private	3	1	3	4	3	4
42	F	Black	Postgraduate degree	Private	3	1	3	2	1	4
42	F	Black	Postgraduate degree	Private	4	3	2	3	4	4
33	F	White	Postgraduate degree	Private	1	2	3	1	2	4
40	F	White	College graduate	Private	4	3	3	1	3	4
40	F	White	College graduate	Private	6	3	3	2	4	4
21	F	Biracial	High school or less	Private	1	3	3	5	2	4
34	M	White	Postgraduate degree	Private	7	1	3	1	1	4
29	M	Biracial	Postgraduate degree	Private	4	2	1	1	1	4
46	M	Black	College graduate	Private	5	2	2	4	3	4
36	M	White	Postgraduate degree	Private	7	2	3	1	2	4
21	M	Black	College graduate		1	1	2	1	2	4
35	M	White	College graduate	Private	4	3	2	3	1	3
51	M	White	Postgraduate degree	Private	7	2	3	1	2	3
37	M	Black	College graduate	Private	3	2	3	2	3	3
27	M	White	College graduate	Private	7	1	3	1	1	3
38	M	Hispanic	Postgraduate degree	Private	2	2	1	2	3	3
31	M	White	Postgraduate degree	Private	7	2	2	1	2	4
33	M	White	College graduate	Private	6	2	2	1	4	4
32	M	White	Postgraduate degree	Private	1	2	3	4	2	4
66	M	White	Postgraduate degree	Private	7	1	2	1	2	3
29	F	Hispanic	College graduate	Private	1	1	2	3	2	4
32	M	White	High school or less	Private	4	3	2	3	2	3
26	M	Black	Some College	Other	7	2	2	1	2	3
42	M	Asian	Postgraduate degree	Private	4	2	3	2	1	3
42	M	White	College graduate	Private	6	3	3	2	3	3
59	M	Black	High school or less	Private	7	3	2	3	2	3
35	M	Black	College graduate	Private	1	2	3	3	2	3
54	M	Black	Some College	Other	3	3	3	1	2	3
35	M	White	Postgraduate degree	Private	4	3	2	1	2	3
33	M	White	College graduate	Private	3	2	2	3	1	3
73	M	Biracial	Postgraduate degree	Private	3	3	2	3	2	3
35	M	Asian	Postgraduate degree	Private	2	2	3	2	3	3
75	F	Black	College graduate	Other	7	2	3	3	2	3
33	F	Asian	Postgraduate degree	Private	2	2	3	1	1	3
28	F	White	High school or less	Medicaid	7	1	3	1	1	3
52	F	Black	Postgraduate degree	Private	2	2	3	1	1	3
31	F	Black	Some College		7	1	2	1	2	3
34	F	Black	Some College	Private	3	2	3	4	2	3
	F	White	Postgraduate degree	Private	4	2	3	1	2	3
23	F	Black	Some College	Medicare	7	2	2	1	1	3
68	F	Black	Postgraduate degree	Medicare	7	1	2	2	1	3
44	F	Black	Some College	Medicaid	3	1	2	3	2	3
26	F	Black	Postgraduate degree	Private	5	1	3	2	2	3
65	F	White	Postgraduate degree	Private	4	2	3	1	1	3
36	F	Black	Postgraduate degree	Private	3	2	3	4	2	3
67	F	Black	Postgraduate degree	Private	5	1	2	1	2	3
29	F	White	Postgraduate degree	Private	3	2	2	1	2	3
27	F	Biracial	College graduate	Private	3	2	3	1	2	3
53	F	Black	Some College	Private	2	3	2	1	1	3
66	F	Black	High school or less	Private	7	3	2	3	2	3
52	F	Black	College graduate	Private	4	1	3	1	2	3
70	F	Black	Some College		6	3	3	1	1	3
51	F	Black	College graduate	Private	4	2	2	1	3	3
34	F	White	Postgraduate degree	Private	2	2	2	1	2	3
25	F	Black	Some College		3	2	3	1	2	3
36	F	White	College graduate	Private	3	3	3	1	3	3
35	F	White	College graduate	Private	3	2	3	4	3	3
59	F	White	Postgraduate degree	Private	7	1	3	1	1	3
72	F	Black	Postgraduate degree	Other	3	1	3	1	1	3
42	F	White	College graduate	Private	1	2	2	2	3	3
39	F	White	Postgraduate degree	Private	5	1	3	1	2	3
72	F	White	Some College	Medicare	3	2	2	1	2	3
62	F	Black	High School or less	Other	3	1	2	1	2	3
25	F	Biracial	Postgraduate degree	Private	7	2	2	2	1	3
23	F	Asian	Some College	Private	7	2	3	1	1	3
28	F	White	Postgraduate degree	Private	2	2	3	1	1	3
31	F	White	Postgraduate degree	Private	7	1	2	1	3	3
56	F	Black	Some College	Private	4	2	3	1	1	3
61	F	Black	High school or less	Other	7	3	3	1	2	3
52	F	Black	Postgraduate degree	Private	5	1	2	1	1	3
34	M	Black	College graduate	Private	3	2	2	3	3	3
83	M	White	Postgraduate degree	Medicare	6	2	2	1	4	4
65	M	Black	College graduate	Private	3	1	2	1	1	4
37	M	White	Postgraduate degree	Private	4	2	3	1	1	3
34	M	White	Postgraduate degree	Private	6	2	3	1	1	3
65	F	White	Postgraduate degree	Private	7	2	3	4	3	3
27	F	White	Postgraduate degree	Private	1	1	3	1	1	3
66	F	White	Some College	Private	4	2	2	1	2	3
54	F	Black	Some College	Private	4	1	2	1	2	3
33	F	White	College graduate		3	2	2	1	2	3
41	F	White	College graduate	Private	1	2	2	1	2	3
28	F	Biracial	College graduate	Private	7	2	3	1	2	3
26	F	Black	College graduate	Private	4	2	2	1	2	3
31	F	White	College graduate	Medicare	1	2	2	1	2	3
25	F	Biracial	College graduate	Private	5	2	3	2	1	3
23	F	Black	College graduate	Private	4	2	2	1	3	3
21	F	Black	Some College	Private	3	2	3	2	2	3
42	F	White	Postgraduate degree	Private	5	2	3	4	2	3
29	F	White	College graduate	Private	7	2	3	1	1	3
24	F	White	College graduate	Private	4	2	2	1	3	3
31	F	White	Postgraduate degree	Private	1	2	2	1	2	3
59	F	White	Postgraduate degree	Private	7	2	3	1	1	4
39	F	White	Postgraduate degree	Private	7	2	3	4	1	4
43	F	White	Postgraduate degree	Private	4	2	3	1	2	4
42	F	White	Postgraduate degree	Private	7	2	3	1	2	4
79	M	White	High school or less	Private	7	3	2	1	4	4
79	M	White	Postgraduate degree	Medicare	4	2	2	3	4	4
56	M	White	Postgraduate degree	Private	6	3	2	3	4	4
63	M	White	Postgraduate degree	Private	5	1	2	1	2	4
64	M	White	College graduate	Private	4	1	2	4	2	4
35	M	White	Postgraduate degree	Private	7	3	2	4	3	3
49	M	White	College graduate	Private	3	1	2	2	4	4
63	M	White	High school or less	Private	6	1	3	4	2	4
57	M	White	High school or less	Private	7	1	3	3	4	4
58	M	Asian	Postgraduate degree	Private	5	3	2	3	2	4
31	F	White	Some College	Private	5	3	2	1	2	4
44	F	White	Some College	Private	4	3	2	1	2	4
57	F	White	Postgraduate degree	Private	4	1	2	3	4	4
52	F	Asian	Postgraduate degree	Private	4	2	3	2	1	4
66	F	White	High school or less	Medicare	1	3	2	3	2	4
48	F	White	Postgraduate degree	Private	4	2	3	2	2	4
57	F	Black	College graduate	Medicare	7	3	2	4	2	4
51	F	White	High school or less	Private	7	1	2	3	4	4
52	F	White	College graduate	Private	3	1	3	4	1	4
46	F	White	Some College	Private	3	3	2	3	2	4
50	F	Black	Some College	Medicare	6	1	1	1	1	4
58	F	Black	High school or less	Medicaid	3	1	1	4	2	3
62	F	White	College graduate	Private	3	1	3	1	2	3
40	F	Black	Postgraduate degree	Private	4	2	2	1	4	4
35	F	Hispanic	Postgraduate degree	Private	3	3	3	1	2	4
28	F	Asian	Postgraduate degree	Private	7	3	2	4	1	4
36	F	White	Postgraduate degree	Private	6	1	2	1	1	4
62	F	White	College graduate	Medicare	1	2	3	1	1	4
51	F	White	College graduate	Private	3	3	2	3	4	4
60	F	White	Postgraduate degree	Private	7	1	3	1	1	4
58	M	Black	High school or less	Medicare	3	3	3	4	1	3
51	M	Black	Some College	None	1	1	3	4	1	4
63	M	Black	High school or less	Medicaid	2	1	2	1	2	3
30	M	Black	High school or less	Medicaid	1	1	3	1	1	3
75	M	Black	High school or less	Medicare	1	1	2	1	1	3
62	M	Black	High school or less	Medicare	7	3	1	1	2	3
49	M	Black	Postgraduate degree	Medicare	2	2	3	4	2	3
44	M	Biracial	Some College	Medicaid	3	3	2	3	2	3
53	M	Black	High school or less	Medicaid	4	3	2	1	2	3
61	M	Black	High school or less	Medicaid	7	1	3	1	1	3
38	F	Black	High school or less	Medicare	7	1	2	1	2	3
33	F	Black	Some College	Medicare	7	1	3	4	2	4
42	F	Black	High school or less	Medicaid	2	1	2	1	1	3
24	F	Black	Some College	None	7	1	3	1	2	3
62	F	Black	High school or less	Medicaid	1	1	3	3	2	3
35	F	Black	High school or less	Medicare	4	2	3	4	2	3
49	F	Black	High school or less	Medicare	7	3	2	1	2	3
38	F	Black	High school or less	Medicare	3	1	2	1	2	3
62	F	Black	High school or less	Medicaid	1	1	1	2	1	3
48	F	Black	High school or less	Private	7	2	2	1	2	3
29	F	Black	Postgraduate degree		4	2	1	1	2	3
40	F	Black	High school or less	Medicare	2	3	2	1	2	3
33	F	Black	Postgraduate degree	Medicaid	2	2	2	4	2	3
39	F	Black	High school or less	Medicare	7	1	3	2	2	3
56	F	Black	High school or less	Medicaid	1	1	3	4	1	3
36	F	Black	Postgraduate degree	Private	4	2	2	1	2	3
49	F	Black	High school or less	Private	4	1	3	1	1	3
48	F	Black	Some College	Private	5	1	2	1	2	3
37	F	Black	College graduate	Medicaid	2	1	3	4	1	3
55	F	Black	High school or less	Medicare	7	2	3	4	2	3
61	F	Black	High school or less	Medicare	1	3	3	4	2	3
42	F	Black	High school or less	Medicaid	2	1	1	1	2	3
26	F	Black	College graduate	Medicaid	5	1	1	4	3	3
41	F	Black	Some College	None	3	2	2	1	2	3
52	F	Black	High school or less	Medicaid	1	3	3	4	1	3
28	F	Black	College graduate	Medicaid	3	1	3	1	2	3
58	F	Black	High school or less	Medicaid	1	1	3	1	1	3
78	F	Black	High school or less	Medicaid	1	1	3	1	1	3

## Sheet: Excluded
Age	Sex	Race	Education	Medical Insurance	Q1: Patient-physician Relationship	Q2: Personal Responsibility	Q3: Tests/Procedures	Q4: Medications	Q5: Healthcare Cost
31	F	Black	College graduate		1	1	2	1	4
	F	Asian	Postgraduate degree	Private	2	2	3	1	1
45	F	White	Postgraduate degree	Private		2	3	1	2
46	F	Asian	Postgraduate degree	Private		2	3	5	1
30	F	White	College graduate	Private	2	1	1	5	4
	F	Black		Medicare	1	1	2
75	F	White	College graduate	Medicaid	1	1	2	1	1
70	F	Black	High School or Less	Private	1	1	1	1
68	F	Black	Postgraduate degree	Private	1	1	1	1	1
34	F	Black	Postgraduate degree	Private	1	1	1	1	1
52	F	Black	Some College	Medicare	1	1	1	1	1
54	F	Hispanic	High School or Less	Medicare	1	1	1	1	1
50	F	Black	Postgraduate degree	Private	1	1	2	1	1
70	F	Black	High School or Less	Medicare	1	1	1	1	1
60	F	Black	High School or Less		1	1	1	1	1
30	F	Black	Some College		1	1	1	1	1
42	F	Black	High School or Less	Medicaid	1	1	1	1	1
65	F	Black	Some College	Medicare	1	1	2	1	1
34	F	Black	High School or Less	Medicare	2	1	1	1	1
	F	Black	College graduate	Medicare	4	1	2	1	2
68	F	Black	Postgraduate degree	Private	1	1	2	1	1
65	F	Black	High School or Less	Medicare	1	1	1	1	1
80	F	Black	Some College	Private	1	1	1	1	1
37	F	Black	Some College	Private	1	1	2	1	2
40	F	Black	Some College	Private	1	1	1	1	1
41	F	Other	Some College	Private	1	1	3	1	1
61	F	Black	High School or Less	Medicare	1	1	1	1	1
34	F		College graduate		1	1	2	1	4
38	F	Black	Some College	Private	1	1	1	2	2
53	F	Biracial	Postgraduate degree	Private	1	1	1	1	4
39	F	Black	Some College	Private	1	1	1	1	1
41	F	Black	Some College	Private	1	1	1	1	1
38	F	Black	Some College	Private	1	1	1	1	1
54	F	Black	College graduate	Private	1	1	1	1	1
67	F	Black	High School or less	Medicare	1	1			1
65	F	Black	College graduate	Medicare	1	1	1	1	1
57	F	White	High School or less	Medicare	6	1	2	1
65	F	White	High School or less	Private	1	1	1	1	1
33	F	Black	Some College	Medicaid	3	1	3	1	1
51	F	Black	High School or less	Medicaid	1	1	1	1	1
79	F	Black	Some College	Medicare	1	1	1	1	1
90	F	Black	High School or less	Medicare	1	1	1	1	3
60	F	Black	High School or less	Private	1	1	1	4	1
85	F	Black	High School or less	Other	1	1	1	1	1
62	F	Black	Some College	Medicaid	1	1	2	1	1
66	F	Black	High School or less	Other	1	1	1	1	1
65	F	White	College graduate	Medicare	1	1	1	2	1
41	F	Black	High School or less	Other	1	1	1	1	1
37	F	Black	Some College	Private	1	1	1	3	1
52	F	Black	High School or less	Private	1	1	1	1	1
58	F	White	High School or less	Medicaid	1	1	1	1	1
55	F	Black	College graduate	None	1	1	1	1	1
28	F	White	Postgraduate degree	Private	1	1	1	1	1
37	F	White	College graduate	Private	3	1	1	1	3
61	F	Black	College graduate	Medicare	1	1	1	4	3
	F	Biracial	Some College		1	1	2	1	1
70	F	Black	Some College	Medicaid	1
39	F	Biracial	College graduate	Private	1	1	2	1	1
36	F	White	Some College	Private	1	1	1	1	1
66	F	Black	High School or less		1	1	2	1
49	F	Black	High School or less	Medicaid	1	1	1	1	1
72	F	Black	High School or less	Medicaid	1	1	1	1	1
67	F	Black	High School or less	Medicare	1	1	1	4	1
22	F	Black	College graduate	Private	1	1	1	1	1
35	F	Black	College graduate	Private	1	1	3	1	1
34	F	Hispanic	Postgraduate degree	Private	1	1	1	1	1
51	F	Black	Postgraduate degree	Private	1	1	2	1	1
50	F	Black	Some College	Medicaid	1	1	1	1	1
24	F	Black	High School or less	Medicare	1	1	1	1	1
58	F	Black	Some College	Private	1	1	1	1	1
54	F	Black	High School or less	Medicaid	1	1	1	1	1
19	F	Black	High School or less	Private	1	1	1	1	1
66	F	Black	Some College	Medicare	1	1	1	1	1
65	F	Black	College graduate	Medicare	1	1	1	1	1
34	F	Black	High School or less	Medicaid	2	1	1	3	4
31	F	Black	High School or less	Medicaid	1	1	1	1	1
59	F	White	High School or less	Private	1	1	2	1	1
61	F	Biracial	High School or less	Medicaid	1	1	1	1	1
21	F	White	High School or less	Medicaid		1	3	1	2
72	F	Asian	Postgraduate degree	Private	1	1	1	1	1
42	F	Black	Some College	Medicaid	1	1	1	1	1
56	M	White	College graduate	Private	3			2	3
79	M	Black	High School or Less	Medicare	1	1	1	1	1
31	M	Black	High School or Less	Medicare	1	1	1	1	1
77	M	White	College graduate	Medicaid	2	1	1	1
69	M	Black	College graduate	Medicare	1	1	1	1	1
43	M	Black	High School or Less	Medicare	2	1	2	3	1
31	M	White	College graduate	Private	4	2	2	1	1
38	M	Black	Some College	Private	1	1	2	1	1
66	M	Black	High School or Less	Private	1	1	1	1	1
68	M	Black	High School or Less	Medicare	1	1	1	1	1
51	M	Black	Some College	Medicare	1	1	1	1	1
73	M	Black	Postgraduate degree	Medicare	1	2	2	1	1
77	M	White	College graduate	Other	1	1	1	1
68	M	Black	High School or less	Medicare	1	1	1	1	1
65	M	Black	High School or less		1	1	1	1	1
84	M	Black	High School or less	Other	1	1	2	1	3
67	M	Black	High School or less	Private	7	1	1	1	2
40	M	Black	College graduate	Other	1	1	1	1	1
74	M	Black	High School or less	Medicare	1	1	1	2	1
27	M	Black	Postgraduate degree	Private	1	1	2	1	1
52	M	White	High School or less	Private	1	1	1	3	1
65	M	White	High School or less	Medicare	1	3	2	1	2
47	M	Black	High School or less	Medicaid	1	1	2	1	1
66	M	Black	High School or less	Medicaid	1	1	1	1	1
46	M	White	Postgraduate degree	Private	1	1	1	1	4
74	M	White	Postgraduate degree	Medicare	3	1	2	1	4
69	M	Black	Postgraduate degree	Medicare	1	1	1	1	1
75+	M	Asian	Postgraduate degree	Private	3	1	1	1	4
65	M	White	Some College	Medicare	1	1	2	1	2
62	M	Black	Some College	Medicare	1	1	1	1	1
72	M	White	Some College	Private	1	1	1	1	1

## Sheet: All Data
Age	Sex	Race	Education	Medical Insurance	Q1: Patient--physician Relationship	Q2: Personal Responsibility	Q3: Tests/Procedures	Q4: Medications	Q5: Healthcare Cost	Q5:3vs.4 choices
22	F	Biracial	College graduate	Private	7	2	1	1	2	4
40	F	White	Postgraduate degree	Private	4	2	3	1	1	4
25	F	Black	Postgraduate degree	Private	7	2	3	1	1	4
23	F	White	College graduate	Private	1	3	2	1	2	4
25	F	Asian	Postgraduate degree	Private	5	1	3	2	1	4
35	F	White	Postgraduate degree	Private	5	1	3	1	2	4
26	F	Black	Postgraduate degree	Private	2	2	3	1	3	4
43	F	Asian	Postgraduate degree	Private	4	3	2	1	1	4
24	F	White	Some College	Private	1	1	1	1	1	4
30	F	White	College graduate	Private	5	2	3	1	1	4
36	F	White	College graduate	Private	7	1	3	1	1	4
31	F	White	Postgraduate degree	Private	3	2	3	4	1	4
42	F	Hispanic	Postgraduate degree	Private	5	1	3	1	2	4
32	F	Black	Some College	Medicare	1	2	2	1	3	4
61	F	White	Postgraduate degree	Private	2	2	3	1	2	4
31	F	Black	College graduate	Private	4	2	2	1	2	4
39	F	White	Postgraduate degree	Private	4	2	3	1	2	4
49	F	Black	College graduate	Private	6	1	3	1	1	4
63	F	Black	High school or less	Private	7	1	2	4	1	3
30	F	Black	Postgraduate degree	Private	4	2	2	4	2	3
24	F	White	College graduate	Private	5	1	3	1	1	3
53	F	Asian	Postgraduate degree	Private	4	2	3	1	1	3
21	F	Black	High school or less	Medicaid	1	2	2	1	2	3
34	F	Black	Postgraduate degree	Private	4	2	3	1	2	3
52	F	White	College graduate	Private	3	1	3	1	2	3
23	F	Asian	College graduate	Private	7	1	3	1	2	3
23	F	White	College graduate	Private	3	2	3	4	2	3
23	F	White	College graduate	Private	4	1	3	1	2	3
53	F	White	Postgraduate degree	Private	4	2	2	1	2	3
71	F	Black	High school or less	Medicare	7	1	2	1	2	3
22	F	Asian	College graduate	Private	4	2	3	1	1	3
25	F	White	Postgraduate degree	Private	4	3	3	1	2	3
42	F	White	Postgraduate degree	Private	4	2	1	2	2	3
35	F	White	College graduate	Private	3	2	3	1	1	3
35	F	White	Postgraduate degree	Private	1	2	3	1	2	3
26	F	White	Postgraduate degree	Private	1	2	1	1	1	4
24	F	White	Some College	Private	1	2	2	1	4	4
19	F	White	Some College	Private	7	2	2	5	2	4
68	F	Biracial	College graduate	Medicare	1	3	2	2	4	4
76	F	White	Some College	Medicare	3	3	2	1	2	4
35	F	White	Postgraduate degree	Private	6	2	3	1	2	4
73	F	White	Postgraduate degree	Private	4	2	2	3	4	4
25	F	White	College graduate	Private	4	1	2	1	1	4
26	F	White	College graduate	Private	3	1	2	4	2	4
40	F	White	Postgraduate degree	Private	7	2	3	1	1	4
38	F	Black	Postgraduate degree	Private	4	1	1	2	2	4
31	F	Black	Postgraduate degree	Private	4	2	3	1	1	4
30	F	Black	Postgraduate degree	Private	4	1	2	1	1	4
25	F	Asian	Postgraduate degree	Private	2	2	2	1	1	4
52	F	Black	Some College	Private	4	1	2	1	2	4
32	F	Asian	College graduate	Private	1	2	3	1	1	4
35	F	White	Postgraduate degree	Private	3	1	3	1	1	4
43	F	White	Postgraduate degree	Private	6	1	3	4	2	3
46	F	White	Postgraduate degree	Private	5	1	1	1	2	4
25	F	Asian	College graduate	Private	1	2	3	1	2	4
46	F	Biracial	College graduate	Private	4	2	2	5	4	4
29	F	White	College graduate	Private	7	2	3	1	1	4
27	F	White	College graduate	Private	4	2	3	5	1	4
27	F	Biracial	Postgraduate degree	Private	7	2	2	1	3	4
40	F	Black	Some College	Private	1	2	2	1	3	4
52	F	Black	Postgraduate degree	Private	7	2	2	4	1	4
41	F	Black	College graduate	Private	3	2	3	4	3	4
26	F	White	College graduate	Private	3	1	3	4	3	4
42	F	Black	Postgraduate degree	Private	3	1	3	2	1	4
42	F	Black	Postgraduate degree	Private	4	3	2	3	4	4
33	F	White	Postgraduate degree	Private	1	2	3	1	2	4
40	F	White	College graduate	Private	4	3	3	1	3	4
40	F	White	College graduate	Private	6	3	3	2	4	4
21	F	Biracial	High school or less	Private	1	3	3	5	2	4
29	F	Hispanic	College graduate	Private	1	1	2	3	2	4
75	F	Black	College graduate	Other	7	2	3	3	2	3
33	F	Asian	Postgraduate degree	Private	2	2	3	1	1	3
28	F	White	High school or less	Medicaid	7	1	3	1	1	3
52	F	Black	Postgraduate degree	Private	2	2	3	1	1	3
31	F	Black	Some College		7	1	2	1	2	3
34	F	Black	Some College	Private	3	2	3	4	2	3
	F	White	Postgraduate degree	Private	4	2	3	1	2	3
23	F	Black	Some College	Medicare	7	2	2	1	1	3
68	F	Black	Postgraduate degree	Medicare	7	1	2	2	1	3
44	F	Black	Some College	Medicaid	3	1	2	3	2	3
26	F	Black	Postgraduate degree	Private	5	1	3	2	2	3
65	F	White	Postgraduate degree	Private	4	2	3	1	1	3
36	F	Black	Postgraduate degree	Private	3	2	3	4	2	3
67	F	Black	Postgraduate degree	Private	5	1	2	1	2	3
29	F	White	Postgraduate degree	Private	3	2	2	1	2	3
27	F	Biracial	College graduate	Private	3	2	3	1	2	3
53	F	Black	Some College	Private	2	3	2	1	1	3
66	F	Black	High school or less	Private	7	3	2	3	2	3
52	F	Black	College graduate	Private	4	1	3	1	2	3
70	F	Black	Some College		6	3	3	1	1	3
51	F	Black	College graduate	Private	4	2	2	1	3	3
34	F	White	Postgraduate degree	Private	2	2	2	1	2	3
25	F	Black	Some College		3	2	3	1	2	3
36	F	White	College graduate	Private	3	3	3	1	3	3
35	F	White	College graduate	Private	3	2	3	4	3	3
59	F	White	Postgraduate degree	Private	7	1	3	1	1	3
72	F	Black	Postgraduate degree	Other	3	1	3	1	1	3
42	F	White	College graduate	Private	1	2	2	2	3	3
39	F	White	Postgraduate degree	Private	5	1	3	1	2	3
72	F	White	Some College	Medicare	3	2	2	1	2	3
62	F	Black	High School or less	Other	3	1	2	1	2	3
25	F	Biracial	Postgraduate degree	Private	7	2	2	2	1	3
23	F	Asian	Some College	Private	7	2	3	1	1	3
28	F	White	Postgraduate degree	Private	2	2	3	1	1	3
31	F	White	Postgraduate degree	Private	7	1	2	1	3	3
56	F	Black	Some College	Private	4	2	3	1	1	3
61	F	Black	High school or less	Other	7	3	3	1	2	3
52	F	Black	Postgraduate degree	Private	5	1	2	1	1	3
65	F	White	Postgraduate degree	Private	7	2	3	4	3	3
27	F	White	Postgraduate degree	Private	1	1	3	1	1	3
66	F	White	Some College	Private	4	2	2	1	2	3
54	F	Black	Some College	Private	4	1	2	1	2	3
33	F	White	College graduate		3	2	2	1	2	3
41	F	White	College graduate	Private	1	2	2	1	2	3
28	F	Biracial	College graduate	Private	7	2	3	1	2	3
26	F	Black	College graduate	Private	4	2	2	1	2	3
31	F	White	College graduate	Medicare	1	2	2	1	2	3
25	F	Biracial	College graduate	Private	5	2	3	2	1	3
23	F	Black	College graduate	Private	4	2	2	1	3	3
21	F	Black	Some College	Private	3	2	3	2	2	3
42	F	White	Postgraduate degree	Private	5	2	3	4	2	3
29	F	White	College graduate	Private	7	2	3	1	1	3
24	F	White	College graduate	Private	4	2	2	1	3	3
31	F	White	Postgraduate degree	Private	1	2	2	1	2	3
59	F	White	Postgraduate degree	Private	7	2	3	1	1	4
39	F	White	Postgraduate degree	Private	7	2	3	4	1	4
43	F	White	Postgraduate degree	Private	4	2	3	1	2	4
42	F	White	Postgraduate degree	Private	7	2	3	1	2	4
31	F	White	Some College	Private	5	3	2	1	2	4
44	F	White	Some College	Private	4	3	2	1	2	4
57	F	White	Postgraduate degree	Private	4	1	2	3	4	4
52	F	Asian	Postgraduate degree	Private	4	2	3	2	1	4
66	F	White	High school or less	Medicare	1	3	2	3	2	4
48	F	White	Postgraduate degree	Private	4	2	3	2	2	4
57	F	Black	College graduate	Medicare	7	3	2	4	2	4
51	F	White	High school or less	Private	7	1	2	3	4	4
52	F	White	College graduate	Private	3	1	3	4	1	4
46	F	White	Some College	Private	3	3	2	3	2	4
50	F	Black	Some College	Medicare	6	1	1	1	1	4
58	F	Black	High school or less	Medicaid	3	1	1	4	2	3
62	F	White	College graduate	Private	3	1	3	1	2	3
40	F	Black	Postgraduate degree	Private	4	2	2	1	4	4
35	F	Hispanic	Postgraduate degree	Private	3	3	3	1	2	4
28	F	Asian	Postgraduate degree	Private	7	3	2	4	1	4
36	F	White	Postgraduate degree	Private	6	1	2	1	1	4
62	F	White	College graduate	Medicare	1	2	3	1	1	4
51	F	White	College graduate	Private	3	3	2	3	4	4
60	F	White	Postgraduate degree	Private	7	1	3	1	1	4
38	F	Black	High school or less	Medicare	7	1	2	1	2	3
33	F	Black	Some College	Medicare	7	1	3	4	2	4
42	F	Black	High school or less	Medicaid	2	1	2	1	1	3
24	F	Black	Some College	None	7	1	3	1	2	3
62	F	Black	High school or less	Medicaid	1	1	3	3	2	3
35	F	Black	High school or less	Medicare	4	2	3	4	2	3
49	F	Black	High school or less	Medicare	7	3	2	1	2	3
38	F	Black	High school or less	Medicare	3	1	2	1	2	3
62	F	Black	High school or less	Medicaid	1	1	1	2	1	3
48	F	Black	High school or less	Private	7	2	2	1	2	3
29	F	Black	Postgraduate degree		4	2	1	1	2	3
40	F	Black	High school or less	Medicare	2	3	2	1	2	3
33	F	Black	Postgraduate degree	Medicaid	2	2	2	4	2	3
39	F	Black	High school or less	Medicare	7	1	3	2	2	3
56	F	Black	High school or less	Medicaid	1	1	3	4	1	3
36	F	Black	Postgraduate degree	Private	4	2	2	1	2	3
49	F	Black	High school or less	Private	4	1	3	1	1	3
48	F	Black	Some College	Private	5	1	2	1	2	3
37	F	Black	College graduate	Medicaid	2	1	3	4	1	3
55	F	Black	High school or less	Medicare	7	2	3	4	2	3
61	F	Black	High school or less	Medicare	1	3	3	4	2	3
42	F	Black	High school or less	Medicaid	2	1	1	1	2	3
26	F	Black	College graduate	Medicaid	5	1	1	4	3	3
41	F	Black	Some College	None	3	2	2	1	2	3
52	F	Black	High school or less	Medicaid	1	3	3	4	1	3
28	F	Black	College graduate	Medicaid	3	1	3	1	2	3
58	F	Black	High school or less	Medicaid	1	1	3	1	1	3
78	F	Black	High school or less	Medicaid	1	1	3	1	1	3
31	F	Black	College graduate		1	1	2	1	4
	F	Asian	Postgraduate degree	Private	2	2	3	1	1
45	F	White	Postgraduate degree	Private		2	3	1	2
46	F	Asian	Postgraduate degree	Private		2	3	5	1
30	F	White	College graduate	Private	2	1	1	5	4
	F	Black		Medicare	1	1	2
75	F	White	College graduate	Medicaid	1	1	2	1	1
70	F	Black	High School or Less	Private	1	1	1	1
68	F	Black	Postgraduate degree	Private	1	1	1	1	1
34	F	Black	Postgraduate degree	Private	1	1	1	1	1
52	F	Black	Some College	Medicare	1	1	1	1	1
54	F	Hispanic	High School or Less	Medicare	1	1	1	1	1
50	F	Black	Postgraduate degree	Private	1	1	2	1	1
70	F	Black	High School or Less	Medicare	1	1	1	1	1
60	F	Black	High School or Less		1	1	1	1	1
30	F	Black	Some College		1	1	1	1	1
42	F	Black	High School or Less	Medicaid	1	1	1	1	1
65	F	Black	Some College	Medicare	1	1	2	1	1
34	F	Black	High School or Less	Medicare	2	1	1	1	1
	F	Black	College graduate	Medicare	4	1	2	1	2
68	F	Black	Postgraduate degree	Private	1	1	2	1	1
65	F	Black	High School or Less	Medicare	1	1	1	1	1
80	F	Black	Some College	Private	1	1	1	1	1
37	F	Black	Some College	Private	1	1	2	1	2
40	F	Black	Some College	Private	1	1	1	1	1
41	F	Other	Some College	Private	1	1	3	1	1
61	F	Black	High School or Less	Medicare	1	1	1	1	1
34	F		College graduate		1	1	2	1	4
38	F	Black	Some College	Private	1	1	1	2	2
53	F	Biracial	Postgraduate degree	Private	1	1	1	1	4
39	F	Black	Some College	Private	1	1	1	1	1
41	F	Black	Some College	Private	1	1	1	1	1
38	F	Black	Some College	Private	1	1	1	1	1
54	F	Black	College graduate	Private	1	1	1	1	1
67	F	Black	High School or less	Medicare	1	1			1
65	F	Black	College graduate	Medicare	1	1	1	1	1
57	F	White	High School or less	Medicare	6	1	2	1
65	F	White	High School or less	Private	1	1	1	1	1
33	F	Black	Some College	Medicaid	3	1	3	1	1
51	F	Black	High School or less	Medicaid	1	1	1	1	1
79	F	Black	Some College	Medicare	1	1	1	1	1
90	F	Black	High School or less	Medicare	1	1	1	1	3
60	F	Black	High School or less	Private	1	1	1	4	1
85	F	Black	High School or less	Other	1	1	1	1	1
62	F	Black	Some College	Medicaid	1	1	2	1	1
66	F	Black	High School or less	Other	1	1	1	1	1
65	F	White	College graduate	Medicare	1	1	1	2	1
41	F	Black	High School or less	Other	1	1	1	1	1
37	F	Black	Some College	Private	1	1	1	3	1
52	F	Black	High School or less	Private	1	1	1	1	1
58	F	White	High School or less	Medicaid	1	1	1	1	1
55	F	Black	College graduate	None	1	1	1	1	1
28	F	White	Postgraduate degree	Private	1	1	1	1	1
37	F	White	College graduate	Private	3	1	1	1	3
61	F	Black	College graduate	Medicare	1	1	1	4	3
	F	Biracial	Some College		1	1	2	1	1
70	F	Black	Some College	Medicaid	1
39	F	Biracial	College graduate	Private	1	1	2	1	1
36	F	White	Some College	Private	1	1	1	1	1
66	F	Black	High School or less		1	1	2	1
49	F	Black	High School or less	Medicaid	1	1	1	1	1
72	F	Black	High School or less	Medicaid	1	1	1	1	1
67	F	Black	High School or less	Medicare	1	1	1	4	1
22	F	Black	College graduate	Private	1	1	1	1	1
35	F	Black	College graduate	Private	1	1	3	1	1
34	F	Hispanic	Postgraduate degree	Private	1	1	1	1	1
51	F	Black	Postgraduate degree	Private	1	1	2	1	1
50	F	Black	Some College	Medicaid	1	1	1	1	1
24	F	Black	High School or less	Medicare	1	1	1	1	1
58	F	Black	Some College	Private	1	1	1	1	1
54	F	Black	High School or less	Medicaid	1	1	1	1	1
19	F	Black	High School or less	Private	1	1	1	1	1
66	F	Black	Some College	Medicare	1	1	1	1	1
65	F	Black	College graduate	Medicare	1	1	1	1	1
34	F	Black	High School or less	Medicaid	2	1	1	3	4
31	F	Black	High School or less	Medicaid	1	1	1	1	1
59	F	White	High School or less	Private	1	1	2	1	1
61	F	Biracial	High School or less	Medicaid	1	1	1	1	1
21	F	White	High School or less	Medicaid		1	3	1	2
72	F	Asian	Postgraduate degree	Private	1	1	1	1	1
42	F	Black	Some College	Medicaid	1	1	1	1	1
34	M	White	Postgraduate degree	Private	7	1	3	1	1	4
29	M	Biracial	Postgraduate degree	Private	4	2	1	1	1	4
46	M	Black	College graduate	Private	5	2	2	4	3	4
36	M	White	Postgraduate degree	Private	7	2	3	1	2	4
21	M	Black	College graduate		1	1	2	1	2	4
35	M	White	College graduate	Private	4	3	2	3	1	3
51	M	White	Postgraduate degree	Private	7	2	3	1	2	3
37	M	Black	College graduate	Private	3	2	3	2	3	3
27	M	White	College graduate	Private	7	1	3	1	1	3
38	M	Hispanic	Postgraduate degree	Private	2	2	1	2	3	3
31	M	White	Postgraduate degree	Private	7	2	2	1	2	4
33	M	White	College graduate	Private	6	2	2	1	4	4
32	M	White	Postgraduate degree	Private	1	2	3	4	2	4
66	M	White	Postgraduate degree	Private	7	1	2	1	2	3
32	M	White	High school or less	Private	4	3	2	3	2	3
26	M	Black	Some College	Other	7	2	2	1	2	3
42	M	Asian	Postgraduate degree	Private	4	2	3	2	1	3
42	M	White	College graduate	Private	6	3	3	2	3	3
59	M	Black	High school or less	Private	7	3	2	3	2	3
35	M	Black	College graduate	Private	1	2	3	3	2	3
54	M	Black	Some College	Other	3	3	3	1	2	3
35	M	White	Postgraduate degree	Private	4	3	2	1	2	3
33	M	White	College graduate	Private	3	2	2	3	1	3
73	M	Biracial	Postgraduate degree	Private	3	3	2	3	2	3
35	M	Asian	Postgraduate degree	Private	2	2	3	2	3	3
34	M	Black	College graduate	Private	3	2	2	3	3	3
83	M	White	Postgraduate degree	Medicare	6	2	2	1	4	4
65	M	Black	College graduate	Private	3	1	2	1	1	4
37	M	White	Postgraduate degree	Private	4	2	3	1	1	3
34	M	White	Postgraduate degree	Private	6	2	3	1	1	3
79	M	White	High school or less	Private	7	3	2	1	4	4
79	M	White	Postgraduate degree	Medicare	4	2	2	3	4	4
56	M	White	Postgraduate degree	Private	6	3	2	3	4	4
63	M	White	Postgraduate degree	Private	5	1	2	1	2	4
64	M	White	College graduate	Private	4	1	2	4	2	4
35	M	White	Postgraduate degree	Private	7	3	2	4	3	3
49	M	White	College graduate	Private	3	1	2	2	4	4
63	M	White	High school or less	Private	6	1	3	4	2	4
57	M	White	High school or less	Private	7	1	3	3	4	4
58	M	Asian	Postgraduate degree	Private	5	3	2	3	2	4
58	M	Black	High school or less	Medicare	3	3	3	4	1	3
51	M	Black	Some College	None	1	1	3	4	1	4
63	M	Black	High school or less	Medicaid	2	1	2	1	2	3
30	M	Black	High school or less	Medicaid	1	1	3	1	1	3
75	M	Black	High school or less	Medicare	1	1	2	1	1	3
62	M	Black	High school or less	Medicare	7	3	1	1	2	3
49	M	Black	Postgraduate degree	Medicare	2	2	3	4	2	3
44	M	Biracial	Some College	Medicaid	3	3	2	3	2	3
53	M	Black	High school or less	Medicaid	4	3	2	1	2	3
61	M	Black	High school or less	Medicaid	7	1	3	1	1	3
56	M	White	College graduate	Private	3			2	3
79	M	Black	High School or Less	Medicare	1	1	1	1	1
31	M	Black	High School or Less	Medicare	1	1	1	1	1
77	M	White	College graduate	Medicaid	2	1	1	1
69	M	Black	College graduate	Medicare	1	1	1	1	1
43	M	Black	High School or Less	Medicare	2	1	2	3	1
31	M	White	College graduate	Private	4	2	2	1	1
38	M	Black	Some College	Private	1	1	2	1	1
66	M	Black	High School or Less	Private	1	1	1	1	1
68	M	Black	High School or Less	Medicare	1	1	1	1	1
51	M	Black	Some College	Medicare	1	1	1	1	1
73	M	Black	Postgraduate degree	Medicare	1	2	2	1	1
77	M	White	College graduate	Other	1	1	1	1
68	M	Black	High School or less	Medicare	1	1	1	1	1
65	M	Black	High School or less		1	1	1	1	1
84	M	Black	High School or less	Other	1	1	2	1	3
67	M	Black	High School or less	Private	7	1	1	1	2
40	M	Black	College graduate	Other	1	1	1	1	1
74	M	Black	High School or less	Medicare	1	1	1	2	1
27	M	Black	Postgraduate degree	Private	1	1	2	1	1
52	M	White	High School or less	Private	1	1	1	3	1
65	M	White	High School or less	Medicare	1	3	2	1	2
47	M	Black	High School or less	Medicaid	1	1	2	1	1
66	M	Black	High School or less	Medicaid	1	1	1	1	1
46	M	White	Postgraduate degree	Private	1	1	1	1	4
74	M	White	Postgraduate degree	Medicare	3	1	2	1	4
69	M	Black	Postgraduate degree	Medicare	1	1	1	1	1
75+	M	Asian	Postgraduate degree	Private	3	1	1	1	4
65	M	White	Some College	Medicare	1	1	2	1	2
62	M	Black	Some College	Medicare	1	1	1	1	1
72	M	White	Some College	Private	1	1	1	1	1
